# Supplementary material for: Ctf18-RFC and DNA Pol ϵ form a stable leading strand polymerase/clamp loader complex required for normal and perturbed DNA replication
Source: Nucleic Acids Res. 2020 Jun 25;48(14):8128–45. doi: 10.1093/nar/gkaa541 (PMC7641331; doi:10.1093/nar/gkaa541)
Supplement: gkaa541_Supplemental_Files [file gkaa541_supplemental_files.zip]

Archive with 2 entries (2 files):
- Macro_1.docx
- Stokes et al SI Revised_no2.pdf
